# Supplementary material for: Locally Secreted Semaphorin 4D Is Engaged in Both Pathogenic Bone Resorption and Retarded Bone Regeneration in a Ligature-Induced Mouse Model of Periodontitis
Source: Int J Mol Sci. 2022 May 18;23(10):5630. doi: 10.3390/ijms23105630 (PMC9148012; doi:10.3390/ijms23105630)
Supplement: Supplementary file 1 [file ijms-23-05630-s001.zip]

Archive with 1 entries (1 files):
- ijms-1692142-supplementary.pdf
